# Supplementary material for: Anti-SARS-CoV-2 antibody-containing plasma improves outcome in patients with hematologic or solid cancer and severe COVID-19: a randomized clinical trial
Source: Nat Cancer. 2022 Dec 29;4(1):96–107. doi: 10.1038/s43018-022-00503-w (PMC9886549; doi:10.1038/s43018-022-00503-w)
Supplement: Supplementary file 3 — Supplementary Tables 1–8. [file 43018_2022_503_MOESM3_ESM.xlsx]

## Sheet: S1_Trial Sites_PI
Table S1: Trial sites and principle investigators
Trial sites	Principal investigators	Enrolled patients n=134
Department of Internal Medicine V, Heidelberg University Hospital, Heidelberg	Carsten Müller-Tidow Uta Merle Johann Motsch	45
Department of Internal Medicine III, Klinikum Chemnitz gGmbH, Chemnitz	Mathias Hänel Anke Morgner	13
Medical Department I, Klinikum Bremen-Mitte, Bremen	Bernd Hertenstein Rolf Dembinski	9
Department of Medicine II, Division of Infectious Diseases and Travel Medicine, University Medical Centre Freiburg, Freiburg	Winfried V. Kern Dirk Wagner	9
Department of Internal Medicine, Infectious Diseases, University Hospital Frankfurt, Goethe University Frankfurt, Frankfurt am Main	Timo Wolf Maria J.G.T. Vehreschild	8
Department of Hematology, Oncology, Palliative Care and Stem Cell Transplantation, Klinikum Hochsauerland GmbH, Meschede	Mohammad-Amen Wattad Elisabeth Lange	8
I. Department of Medicine, University Medical Center Hamburg-Eppendorf, Hamburg	Stefan Schmiedel Marylyn M. Addo	7
Department of Hematology, Oncology and Tumor Immunology, Charité University Medicine, Campus Virchow Clinic, Berlin	Lars Bullinger Jörg Westermann	6
Department of Internal Medicine II, Klinikum Darmstadt GmbH, Darmstadt	Carl C. Schimanski Jens Kittner Frank Staib	6
Pneumology and Critical Care Medicine, Thoraxklinik, University of Heidelberg, Heidelberg	Felix Herth Michael Kreuter	6
Department of Internal Medicine I, University Hospital and Faculty of Medicine Carl Gustav Carus of TU Dresden, Dresden	Nael Alakel Martin Bornhäuser	4
Department of Infectious Diseases, West German Centre of Infectious Diseases, University Hospital Essen, University Duisburg-Essen	Oliver Witzke Sebastian Dolff	4
Department I of Internal Medicine, Frankfurt (Oder) General Hospital, Frankfurt/Oder	Olaf Hopfer Michael Kiehl	4
Department of Medicine B, Gastroenterology and Hepatology, University Hospital Münster, Münster	Phil-Robin Tepasse Hartmut Schmidt Viorelia Stoica	3
Department of Internal Medicine I, Klinikum Herford	Matthias Ruhe Jan Kähler	2
TOTAL		N=134

## Sheet: S2_Changes Protocol and SAP dev
Table S2: Changes to the protocol and to the SAP
	Content	Justification	Date of change
Changes to the protocol	In-/Exclusion Criteria: Blood hemoglobin concentration changed from ≥ 10 g/dl to ≥ 8 g/dl. (Change protocol V1.2 to V2.0)	Main concern for limitation was the amount of blood collections from the trial. With decreasing blood collections, we also decreased the hemoglobin cut-off to increase the number of eligible patients, particularly those with preexisting hematological malignancies	10th November 2020
	Trial Schedule: The Trial Schedule was revised by reducing the number of assessments, blood collections and follow-up tests. (Change protocol V1.2 to V2.0)	to ensure a smooth conduct of the study by the study teams and to expose patients to less follow-up treatments. The revision was done by ensuring patient´s safety without impacting the study endpoints.	10th November 2020
	Plasma product: Addition of the use of plasma of vaccinated donors (Updated IMP name: RECOVER CT SARS-CoV-2-ab Plasma COVID-19 (HD): Patients can receive plasma either from convalescents and/or from vaccinated persons. (Change protocol V2.0 to V3.0)	With data becoming available of increased titers of antibodies in vaccinated donors and increased numbers of people being vaccinated (i.e. increased access to donors), we considered vaccinated donors in addition to convalescent donors	30st March 2021
	Number of Trial Sites: expanded to 10-15 medical centers. (Change protocol V1.2 to V2.0)	to increase enrollment and speed of enrollment	10th November 2020
Changes to the SAP	Requirement of mechanical ventilation: Patients with a follow-up time of at most one day were excluded from the analysis, this was not pre-specified.	Duration was considered too short for outcome to occur	At time of analysis

## Sheet: S3_Representativeness
Table S3: Representativeness
Category
Disease	Severe Covid-19 in patients with underlying disease and risk factors.
Sex and gender	COVID-19 affects men and women similarly. Severe COVID-19 is more frequent in men than in women.
Age	Severe COVID-19 as well as the underlying risk groups 1 and 2 defined in the trial increase in frequency with age.
Ethnic group	Ethnic groups were represented within the RECOVER trial as indicated in Supplementary Table 1.
Geography	No differences within Germany were considered. Patients were included in University Hospitals and in larger community hospitals to ensure adequate trial representation.
Other considerations	In many clinical trials, patients above 75 years of age are often excluded. The RECOVER trial specifically set up group 4 to allow study participation of this vulnerable group of COVID-19 patients.
Overall representativeness of this trial	Men and women were recruited into this trial with about 1/3 of trial participants being women. Due to specific considerations for patients with advanced age, the median age was higher compared to other clinical trials for severe COVID-19.

## Sheet: S4_Plasma Donor characteristics
Table S4: Plasma donor characteristics
	Convalescent donor (CP)	Vaccinated donor (VP)	Convalescent and vaccinated donor (C+VP)	all
n	19	7	3	29
Gender, female/male (%)	6/13	5/2	0/3	11/18
	20.69/44.83	17.24/6.90	0/10.34	37.93/62.07
Age [years] - median (IQR)	46 (31-52)	26 (25-39)	31 (29-56)	39 (32-43)
Euroimmune ELISA OD – median (IQR)	7.92 (5.65-9.39)	10.30 (9.96-10.60)	11.40 (10.99-13.02)	10.26 (7.52-11.80)
Neutralization titer median (IQR)	1:160 (1:160-1:160)	1:320 (1:160-1:320)	1:1280 (1:1280-1:1280)	1:274 (1:219-1:1280)
Neutralization determined by NEUTRALISA surrogate assay [%] median (IQR)	89.23 (81.32-98.33)+	99.38 (98.85-99.68)++	99.69 (99.69-99.91)	99.30 (87.76-99.76)
Missing: +n = 3, ++n=3
Abbreviations:
CP=convalescent plasma, no vaccination
VP=vaccinated plasma, 2 doses of mRNA vaccine against SARS-CoV-2, no known infection with SARS-CoV-2
C+VP=convalescent plasma and at least 1 mRNA vaccine boost against SARS-CoV-2

## Sheet: S5_Epidemiological data
Table S5: Epidemiological data of subgroups
	Group 1: Hematological and solid Cancer
	all (n=56)	Control (n=28)	Plasma (n=28)
General
Age mean +/- SD	66.7 +/-10.5	70.6 +/-8.4	62.9 +/-11.1
Gender
male	37 (66.1%)	16 (57.1%)	21 (75.0%)
female	19 (33.9%)	12 (42.9%)	7 (25.0%)
Ethnic origin
Asian	0 (0.0%)	0 (0.0%)	0 (0.0%)
Caucasian/White	54 (96.4%)	28 (100.0%)	26 (92.9%)
Hispanic	2 (3.6%)	0 (0.0%)	2 (7.1%)
Other	0 (0.0%)	0 (0.0%)	0 (0.0%)
Time from symptom onset to randomization (days) (median (p25,p75))	6.5 (4.0, 11.5)	6.0 (4.0, 10.0)	7.0 (4.0, 12.0)
Comorbidities
chronic lung disease	11 (19.6%)	4 (14.3%)	7 (25.0%)
cardiovascular disease	35 (62.5%)	20 (71.4%)	15 (53.6%)
chronic liver disease	5 (8.9%)	5 (17.9%)	0 (0.0%)
Rheumatic / immunologic disease	5 (8.9%)	3 (10.7%)	2 (7.1%)
Organ transplant	5 (8.9%)	3 (10.7%)	2 (7.1%)
Diabetes	18 (32,1%)	12 (42,9%)	6 (21,4%)
Chronic kidney disease	12 (21.4%)	7 (25.0%)	5 (17.9%)
with hemodialysis	4 (7.1%)	3 (10.7%)	1 (3.6%)
Clinical Frailty Scale (median (p25,p75))*	3.0 (2.0, 4.0)	3.0 (3.0, 4.0)	4.0 (2.0, 4.0)
WHO Performance Status*
ECOG =0	3 (5.5%)	1 (3.7%)	2 (7.1%)
ECOG =1	12 (21.8%)	5 (18.5%)	7 (25.0%)
ECOG =2	25 (45.5%)	13 (48.1%)	12 (42.9%)
ECOG =3	11 (20.0%)	5 (18.5%)	6 (21.4%)
ECOG =4	4 (7.3%)	3 (11.1%)	1 (3.6%)
Cancer (pre-existing or concurrent hematological malignancy and/or active cancer therapy (incl. chemotherapy, radiotherapy, surgery) within the last 24 months or less)
all entities	56 (41,8%)	28 (42,4%)	28 (41,2%)
B-NHL/CLL	18 (32.1%)	7 (25.0%)	11 (39.3%)
AML/MDS	12 (21.4%)	8 (28.6%)	4 (14.3%)
Myeloma	11 (19.6%)	6 (21.4%)	5 (17.9%)
B-ALL	2 (3.6%)	0 (0.0%)	2 (7.1%)
Hodgkin	2 (3.6%)	1 (3.6%)	1 (3.6%)
CML	1 (1.8%)	1 (3.6%)	0 (0.0%)
T-NHL	1 (1.8%)	1 (3.6%)	0 (0.0%)
solid tumor	9 (16.1%)	4 (14.3%)	5 (17.9%)
*n≠56
	Group 2: Immunosuppression
	all (n=16)	Control (n=8)	Plasma (n=8)
General
Age mean +/- SD	61.2 +/-13.6	58.0 +/-9.8	64.4 +/-16.6
Gender
male	14 (87.5%)	7 (87.5%)	7 (87.5%)
female	2 (12.5%)	1 (12.5%)	1 (12.5%)
Ethnic origin
Asian	0 (0.0%)	0 (0.0%)	0 (0.0%)
Caucasian/White	15 (93.8%)	7 (87.5%)	8 (100.0%)
Hispanic	0 (0.0%)	0 (0.0%)	0 (0.0%)
Other	1 (6.3%)	1 (12.5%)	0 (0.0%)
Time from symptom onset to randomization (days) (median (p25,p75))	9.5 (6.0, 12.5)	12.5 (10.0, 17.0)	6.5 (3.0, 9.0)
Comorbidities
chronic lung disease	5 (31.3%)	2 (25.0%)	3 (37.5%)
cardiovascular disease	13 (81.3%)	6 (75.0%)	7 (87.5%)
chronic liver disease	4 (25.0%)	1 (12.5%)	3 (37.5%)
Rheumatic / immunologic disease	7 (43.8%)	3 (37.5%)	4 (50.0%)
Organ transplant	12 (75.0%)	7 (87.5%)	5 (62.5%)
Diabetes	4 (25.0%)	0 (0.0 %)	4 (25.0%)
Chronic kidney disease	10 (62.5%)	5 (62.5%)	5 (62.5%)
with hemodialysis	0 (0.0 %)	0 (0.0 %)	0 (0.0 %)
Clinical Frailty Scale (median (p25,p75))	3.0 (2.5, 4.0)	3.0 (2.5, 4.0)	3.0 (2.5, 3.5)
WHO Performance Status
ECOG =0	0 (0.0 %)	0 (0.0 %)	0 (0.0 %)
ECOG =1	3 ( 18.8%)	1 ( 12.5%)	2 ( 25.0%)
ECOG =2	7 ( 43.8%)	3 ( 37.5%)	4 ( 50.0%)
ECOG =3	4 ( 25.0%)	2 ( 25.0%)	2 ( 25.0%)
ECOG =4	2 ( 12.5%)	2 ( 25.0%)	0 ( 0.0%)
*n≠16
	Group 3: Lymphopenia/high D-dimers: aged >50 and ≤75 years
	all (n=36)	Control (n=18)	Plasma (n=18)
General
Age mean +/- SD	64.9 +/-7.2	64.9 +/-7.3	64.9 +/-7.3
Gender
male	27 (75.0%)	15 (83.3%)	12 (66.7%)
female	9 (25.0%)	3 (16.7%)	6 (33.3%)
Ethnic origin
Asian	1 (2.8%)	1 (5.6%)	0 (0.0%)
Caucasian/White	35 (97.2%)	17 (94.4%)	18 (100.0%)
Hispanic	0 (0.0%)	0 (0.0%)	0 (0.0%)
Other	0 (0.0%)	0 (0.0%)	0 (0.0%)
Time from symptom onset to randomization (days) (median (p25,p75))	7.5 (6.0, 9.5)	9.0 (4.0, 10.0)	7.0 (6.0, 8.0)
Comorbidities
chronic lung disease	9 (25.0%)	5 (27.8%)	4 (22.2%)
cardiovascular disease	24 (66.7%)	10 (55.6%)	14 (77.8%)
chronic liver disease	5 (13.9%)	4 (22.2%)	1 (5.6%)
Rheumatic / immunologic disease	4 (11.1%)	2 (11.1%)	2 (11.1%)
Organ transplant	0 (0.0 %)	0 (0.0 %)	0 (0.0 %)
Diabetes	4 (11.1 %)	1 (5.6 %)	3 (16.7%)
Chronic kidney disease	8 (22.2%)	5 (27.8%)	3 (16.7%)
with hemodialysis	8 (22.2%)	5 (27.8%)	3 (16.7%)
Clinical Frailty Scale (median (p25,p75))*	2.0 (1.0, 4.0)	4.0 (2.0, 4.0)	2.0 (1.0, 3.5)
WHO Performance Status
ECOG =0	0 (0.0 %)	0 (0.0 %)	0 (0.0 %)
ECOG =1	10 ( 27.8%)	6 ( 33.3%)	4 ( 22.2%)
ECOG =2	9 ( 25.0%)	5 ( 27.8%)	4 ( 22.2%)
ECOG =3	12 ( 33.3%)	5 ( 27.8%)	7 ( 38.9%)
ECOG =4	5 ( 13.9%)	2 ( 11.1%)	3 ( 16.7%)
*n≠36
	Group 4: age >75 years
	all (n=26)	Control (n=12)	Plasma (n=14)
General
Age mean +/- SD	81.7 +/-4.3	82.3 +/-4.8	81.1 +/-4.0
Gender
male	13 (50.0%)	8 (66.7%)	5 (35.7%)
female	13 (50.0%)	4 (33.3%)	9 (64.3%)
Ethnic origin
Asian	0 (0.0%)	0 (0.0%)	0 (0.0%)
Caucasian/White	26 (100.0%)	12 (100.0%)	14 (100.0%)
Hispanic	0 (0.0%)	0 (0.0%)	0 (0.0%)
Other	0 (0.0%)	0 (0.0%)	0 (0.0%)
Time from symptom onset to randomization (days) (median (p25,p75))	6.5 ( 3.0, 9.0)	5.0 (2.0, 9.0)	7.0 (6.0, 9.0)
Comorbidities
chronic lung disease	12 (46.2%)	9 (75.0%)	3 (21.4%)
cardiovascular disease	22 (84.6%)	11 (91.7%)	11 (78.6%)
chronic liver disease	1 (3.8%)	1 (8.3%)	1 (3.8%)
Rheumatic / immunologic disease	0 (0.0 %)	0 (0.0 %)	0 (0.0 %)
Organ transplant	0 (0.0 %)	0 (0.0 %)	0 (0.0 %)
Diabetes	8 (30,8%)	6 (50 %)	2 (14.3%)
Chronic kidney disease	5 (19.2%)	4 (33.3%)	1 (7.1%)
with hemodialysis	1 (3.8%)	1 (8.3%)	0 (0.0%)
Clinical Frailty Scale (median (p25,p75))*	3.0 (3.0, 5.0)	4.0 (2.5, 6.0)	3.0 (3.0, 4.0)
WHO Performance Status*
ECOG =0	0 (0.0 %)	0 (0.0 %)	0 (0.0 %)
ECOG =1	2 (8.0%)	0 (0.0%)	2 (15.4%)
ECOG =2	10 (40.0%)	8 (66.7%)	2 (15.4%)
ECOG =3	8 (32.0%)	4 (33.3%)	4 (30.8%)
ECOG =4	5 (20.0%)	0 (0.0%)	5 (38.5%)
*n≠26

## Sheet: S6_BaselineValues+Treatment
Table S6: Baseline values of subgroups
	Group 1: Hematological and solid Cancer
	all (n=56)	Control (n=28)	Plasma (n=28)
SARS-CoV-2 Baseline
Percent inhibition NeutraLISA (median (p25,p75))*	8.1 (3.4, 17.3)	6.3 (1.3, 15.2)	10.2 (4.9, 22.7)
CT value on Day of randomization/Day 1 (Mean +/- SD)*	22.2 +/-6.2	21.7 +/-5.9	22.7 +/-6.5
Study assessments
Seven-point ordinal scale at randomization
SPOS =3	12 (21.4%)	5 (17.9%)	7 (25.0%)
SPOS =4	38 (67.9%)	20 (71.4%)	18 (64.3%)
SPOS =5	6 (10.7%)	3 (10.7%)	3 (10.7%)
Laboratory (median (p25,p75))
WBC (Gpt/l)	4.7 (1.9, 7.3)	4.4 (2.1, 8.1)	4.8 (1.7, 6.4)
Lymphocytes (Gpt/l)*	0.6 (0.2, 1.1)	0.6 (0.2, 1.0)	0.6 (0.3, 1.1)
CRP (mg/l)*	91.2 (42.0, 171.0)	84.9 (50.1, 171.0)	93.2 (39.3, 166.1)
LDH (U/l)*	323.5 (216.6, 457.0)	331.1 (229.2, 473.1)	301.0 (206.4, 457.0)
D-Dimer (mg/l)*	1.4 (0.8, 2.4)	2.2 (1.3, 3.5)	1.2 (0.7, 2.1)
Troponin (pg/ml)*	16.0 (11.0, 29.4)	20.9 (13.8, 37.6)	13.9 (10.5, 24.3)
Treatment (incl. cross-over day 10)
Plasma received
Convalescent Plasma	22	1	21
Convalescent + Vaccinated plasma	7	3	4
Vaccinated plasma only	4	1	3
Other COVID-19 medication
antiinflammatory	19 (33.9%)	8 (28.6%)	11 (39.3%)
small-molecule antiviral	4 (7.1%)	0 (0.0%)	4 (14.3%)
biologic antiviral	3 (5.4%)	1 (3.6%)	2 (7.1%)
antibiotics	0 (0.0%)	0 (0.0%)	0 (0.0%)
anticoagulants	0 (0.0%)	0 (0.0%)	0 (0.0%)
other concomitant medication	2 (3.6%)	1 (3.6%)	1 (3.6%)
*n≠56
	Group 2: Immunosuppression
	all (n=16)	Control (n=8)	Plasma (n=8)
SARS-CoV-2 Baseline
Percent inhibition NeutraLISA (median (p25,p75))*	7.0 (4.8, 14.1)	11.2 (5.7, 25.9)	5.2 (1.4, 7.7)
CT value on Day of randomization/Day 1 (Mean +/- SD)*	23.1 +/-5.2	23.2 +/-4.9	23.1 +/-5.7
Study assessments
Seven point ordinal scale at randomization
SPOS =3	4 (25.0%)	1 (12.5%)	3 (37.5%)
SPOS =4	9 (56.3%)	5 (62.5%)	4 (50.0%)
SPOS =5	3 (18.8%)	2 (25.0%)	1 (12.5%)
Laboratory (median (p25,p75))
WBC (Gpt/l)	8.1 (4.5, 9.8)	8.9 (4.5, 9.6)	6.8 (4.7, 10.2)
Lymphocytes (Gpt/l)*	0.5 (0.3, 0.6)	0.5 (0.2, 0.5)	0.5 (0.3, 0.8)
CRP (mg/l)	70.7 (43.2, 143.3)	54.0 (39.6, 103.8)	117.0 (52.0, 170.7)
LDH (U/l)	419.5 (319.5, 471.5)	419.5 (319.5, 469.0)	425.5 (319.0, 511.0)
D-Dimer (mg/l)*	1.2 (0.6, 1.5)	1.3 (0.6, 1.5)	0.7 (0.5, 1.2)
Troponin (pg/ml)*	22.8 (10.5, 46.0)	24.6 (10.5, 111.0)	17.3 (9.8, 31.0)
Treatment (incl. cross-over day 10)
Plasma received
Convalescent Plasma	9	1	8
Convalescent + Vaccinated plasma	0	0	0
Vaccinated plasma only	0	0	0
Other COVID-19 medication
antiinflammatory	6 (37.5%)	6 (75%)	0 (0.0%)
small-molecule antiviral	1 (6.3%)	1 (12.5%)	0 (0.0%)
biologic antiviral	0 (0.0%)	0 (0.0%)	0 (0.0%)
antibiotics	0 (0.0%)	0 (0.0%)	0 (0.0%)
anticoagulants	0 (0.0%)	0 (0.0%)	0 (0.0%)
other concomitant medication	1 (6.3%)	1 (12.5%)	0 (0.0%)
*n≠16
	Group 3: Lymphopenia/high D-dimers: aged >50 and ≤75 years
	all (n=36)	Control (n=18)	Plasma (n=18)
SARS-CoV-2 Baseline
Percent inhibition NeutraLISA (median (p25,p75))*	12.6 (5.6, 36.6)	14.1 (5.9, 84.5)	11.0 (5.5, 36.6)
CT value on Day of randomization/Day 1 (Mean +/- SD)*	24.9 +/-4.5	24.8 +/-4.1	24.9 +/-5.1
Study assessments
Seven point ordinal scale at randomization
SPOS =3	8 (22.2%)	5 (27.8%)	3 (16.7%)
SPOS =4	16 (44.4%)	8 (44.4%)	8 (44.4%)
SPOS =5	12 (33.3%)	5 (27.8%)	7 (38.9%)
Laboratory (median (p25,p75))
WBC (Gpt/l)	5.9 (4.3, 7.9)	6.3 (5.1, 8.6)	5.2 (3.7, 6.7)
Lymphocytes (Gpt/l)	0.6 (0.4, 0.8)	0.6 (0.3, 0.8)	0.7 (0.5, 0.8)
CRP (mg/l)	82.5 (44.1, 133.5)	97.3 (59.2, 215.7)	62.3 (35.1, 130.7)
LDH (U/l)*	385.5 (322.0, 491.0)	439.0 (332.0, 575.0)	380.0 (295.0, 407.0)
D-Dimer (mg/l)	1.1 (0.6, 1.9)	1.4 (0.6, 2.2)	1.1 (0.6, 1.5)
Troponin (pg/ml)*	15.0 (9.1, 28.5)	13.9 (6.7, 41.6)	17.0 (13.5, 22.4)
Treatment (incl. cross-over day 10)
Plasma received
Convalescent Plasma	22	4	18
Convalescent + Vaccinated plasma	0	0	0
Vaccinated plasma only	0	0	0
Other COVID-19 medication
antiinflammatory	16 (44.4%)	7 (38.9%)	9 (50%)
small-molecule antiviral	5 (13.9%)	2 (11.1%)	3 (16.6%)
biologic antiviral	0 (0.0%)	0 (0.0%)	0 (0.0%)
antibiotics	4 (11.1%)	3 (16.6%)	1 (5.6%)
anticoagulants	2 (5.6%)	2 (11.1%)	0 (0.0%)
other concomitant medication	4 (11.1%)	2 (11.1%)	2 (11.1%)
*n≠36
	Group 4: age >75 years
	all (n=26)	Control (n=12)	Plasma (n=14)
SARS-CoV-2 Baseline
Percent inhibition NeutraLISA (median (p25,p75))*	10.3 (7.1, 26.2)	7.7 (2.3, 10.8)	14.3 (9.4, 26.2)
CT value on Day of randomization/Day 1 (Mean +/- SD)*	25.1 +/-5.8	24.9 +/-4.3	25.3 +/-6.9
Study assessments
Seven-point ordinal scale at randomization
SPOS =3	2 (7.7%)	1 (8.3%)	1 ( 7.1%)
SPOS =4	17 (65.4%)	7 (58.3%)	10 (71.4%)
SPOS =5	7 (26.9%)	4 (33.3%)	3 (21.4%)
Laboratory (median (p25,p75))
WBC (Gpt/l)	6.0 (4.6, 8.1)	6.6 (5.2, 7.8)	5.6 (4.3, 8.2)
Lymphocytes (Gpt/l)	0.5 (0.4, 0.9)	0.5 (0.4, 0.9)	0.6 (0.4, 0.8)
CRP (mg/l)*	72.7 (47.2, 130.3)	102.0 (47.7, 122.4)	61.0 (47.2, 137.0)
LDH (U/l)*	350.0 (278.0, 491.0)	343.0 (275.0, 431.0)	359.0 (301.0, 524.0)
D-Dimer (mg/l)*	1.1 (0.8, 1.4)	1.1 (0.6, 1.9)	1.1 (1.0, 1.3)
Troponin (pg/ml)*	25.3 (15.4, 35.0)	32.5 (21.6, 56.2)	17.0 (13.6, 28.7)
Treatment (incl. cross-over day 10)
Plasma received
Convalescent Plasma	14	0	14
Convalescent + Vaccinated plasma	0	0	0
Vaccinated plasma only	0	0	0
Other COVID-19 medication
antiinflammatory	8 (30.8%)	1 (8.3%)	7 (50%)
small-molecule antiviral	1 (3.9%)	0 (0.0%)	1 (7.1%)
biologic antiviral	0 (0.0%)	0 (0.0%)	0 (0.0%)
antibiotics	2 (7.7%)	0 (0.0%)	2 (14.3%)
anticoagulants	0 (0.0%)	0 (0.0%)	0 (0.0%)
other concomitant medication	2 (7.7%)	1 (8.3%)	1 (7.1%)
*n≠26

## Sheet: S7_Adverse Events
Table S7: Adverse events
	Experimental intervention#	Control intervention	Total
Intensity CTCAE V5* grade
- Grade 1 - mild	118	94	212
- Grade 2 - moderate	135	151	286
- Grade 3 - severe	51	39	90
- Grade 4 - life-threatening	23	8	31
- Grade 5 - death	16	14	30
Maximal Intensity Grade for individual patients
- no AEs experienced	19 ( 24.4%)	9 ( 16.1%)	28 ( 20.9%)
- Grade 1 - mild	7 ( 9.0%)	6 ( 10.7%)	13 ( 9.7%)
- Grade 2 - moderate	21 ( 26.9%)	18 ( 32.1%)	39 ( 29.1%)
- Grade 3 - severe	11 ( 14.1%)	10 ( 17.9%)	21 ( 15.7%)
- Grade 4 - life-threatening	5 ( 6.4%)	4 ( 7.1%)	9 ( 6.7%)
- Grade 5 - death	15 ( 19.2%)	9 ( 16.1%)	24 ( 17.9%)
Relation to IMP
- Related	9	1	10
- Unrelated	334	305	639
* according to the Common Terminology Criteria for Adverse Events (CTCAE vs5)
# classification according to actual treatment (experimental includes cross-over patients)
AE=adverse events; IMP=Investigational Medicinal Product
AEs (MedDRA preferred terms)
	#AEs under experimental intervention	Patients treated with experimental intervention	95%-CI	#AEs under control intervention	Patients treated with control intervention	95%-CI	#AEs total	Total	p-value (Chi-squared test)
Patient experiencing at least one AE	343	59 ( 75.6%)	[64.6%; 84.7%]	306	47 ( 83.9%)	[71.7%; 92.4%]	649	106 ( 79.1%)	0.244
Patient experiencing at least one SAE	22	21 ( 26.9%)	[17.5%; 38.2%]	19	15 ( 26.8%)	[15.8%; 40.3%]	41	36 ( 26.9%)	0.986
Pyrexia	29	19 ( 24.4%)	[15.3%; 35.4%]	20	14 ( 25.0%)	[14.4%; 38.4%]	49	33 ( 24.6%)	0.932
Dyspnoea	17	15 ( 19.2%)	[11.2%; 29.7%]	22	18 ( 32.1%)	[20.3%; 46.0%]	39	33 ( 24.6%)	0.087
Diarrhoea	8	8 ( 10.3%)	[ 4.5%; 19.2%]	10	9 ( 16.1%)	[ 7.6%; 28.3%]	18	17 ( 12.7%)	0.319
Cough	7	7 ( 9.0%)	[ 3.7%; 17.6%]	9	7 ( 12.5%)	[ 5.2%; 24.1%]	16	14 ( 10.4%)	0.510
Respiratory failure	8	8 ( 10.3%)	[ 4.5%; 19.2%]	8	4 ( 7.1%)	[ 2.0%; 17.3%]	16	12 ( 9.0%)	0.534
Anaemia	6	6 ( 7.7%)	[ 2.9%; 16.0%]	8	3 ( 5.4%)	[ 1.1%; 14.9%]	14	9 ( 6.7%)	0.594
Blood lactate dehydrogenase increased	9	5 ( 6.4%)	[ 2.1%; 14.3%]	2	1 ( 1.8%)	[ 0.0%; 9.6%]	11	6 ( 4.5%)	0.202
Hypertension	9	9 ( 11.5%)	[ 5.4%; 20.8%]	2	1 ( 1.8%)	[ 0.0%; 9.6%]	11	10 ( 7.5%)	0.034
Nausea	5	5 ( 6.4%)	[ 2.1%; 14.3%]	6	5 ( 8.9%)	[ 3.0%; 19.6%]	11	10 ( 7.5%)	0.584
C-reactive protein increased	5	5 ( 6.4%)	[ 2.1%; 14.3%]	5	4 ( 7.1%)	[ 2.0%; 17.3%]	10	9 ( 6.7%)	0.867
Hypoxia	4	4 ( 5.1%)	[ 1.4%; 12.6%]	6	5 ( 8.9%)	[ 3.0%; 19.6%]	10	9 ( 6.7%)	0.386
Epistaxis	3	2 ( 2.6%)	[ 0.3%; 9.0%]	6	3 ( 5.4%)	[ 1.1%; 14.9%]	9	5 ( 3.7%)	0.400
General physical health deterioration	5	5 ( 6.4%)	[ 2.1%; 14.3%]	4	4 ( 7.1%)	[ 2.0%; 17.3%]	9	9 ( 6.7%)	0.867
Headache	6	3 ( 3.8%)	[ 0.8%; 10.8%]	3	2 ( 3.6%)	[ 0.4%; 12.3%]	9	5 ( 3.7%)	0.934
Pain	6	5 ( 6.4%)	[ 2.1%; 14.3%]	2	2 ( 3.6%)	[ 0.4%; 12.3%]	8	7 ( 5.2%)	0.466
Constipation	2	2 ( 2.6%)	[ 0.3%; 9.0%]	5	4 ( 7.1%)	[ 2.0%; 17.3%]	7	6 ( 4.5%)	0.206
Fatigue	4	4 ( 5.1%)	[ 1.4%; 12.6%]	2	2 ( 3.6%)	[ 0.4%; 12.3%]	6	6 ( 4.5%)	0.667
Gamma-glutamyltransferase increased	2	2 ( 2.6%)	[ 0.3%; 9.0%]	5	1 ( 1.8%)	[ 0.0%; 9.6%]	7	3 ( 2.2%)	0.764
Oedema	5	5 ( 6.4%)	[ 2.1%; 14.3%]	2	2 ( 3.6%)	[ 0.4%; 12.3%]	7	7 ( 5.2%)	0.466
Platelet count decreased	1	1 ( 1.3%)	[ 0.0%; 6.9%]	6	1 ( 1.8%)	[ 0.0%; 9.6%]	7	2 ( 1.5%)	0.813
Pleural effusion	3	3 ( 3.8%)	[ 0.8%; 10.8%]	4	3 ( 5.4%)	[ 1.1%; 14.9%]	7	6 ( 4.5%)	0.677
Pneumonia	3	2 ( 2.6%)	[ 0.3%; 9.0%]	4	3 ( 5.4%)	[ 1.1%; 14.9%]	7	5 ( 3.7%)	0.400
Acute Respiratory Distress Syndrome	5	4 ( 5.1%)		0	0 ( 0.0%)		5	4 ( 3.0%)	0.085

## Sheet: S8_Transfusion reactions
Table S8: Transfusion reactions
	Experimental intervention N=78
Transfusion reaction
- No	74 (94.9%)
- Transfusion associated circulatory overload (TACO)	1 (1.3%)
- Allergic reaction	2 (2.6%)
- Other	1 (1.3%)
Discontinuation of CP infusion
- No	75 (96.2%)
- Yes	3 (3.8%)
