# Supplementary material for: Anti-SARS-CoV-2 antibody-containing plasma improves outcome in patients with hematologic or solid cancer and severe COVID-19: a randomized clinical trial
Source: Nat Cancer. 2022 Dec 29;4(1):96–107. doi: 10.1038/s43018-022-00503-w (PMC9886549; doi:10.1038/s43018-022-00503-w)
Supplement: Source Data Fig 2–4 and Source Data Extended Data Fig 2–5 — Source data for Fig. 2 (primary endpoint: time to improvement in patients with cancer and in subgroups 2–4), source data for Fig. 3 (secondary endpoint: overall survival in patients with cancer and in subgroups 2–4), source data for Fig. 4 and Extended Data Fig. 5 (baseline neutralizing activity and maximum neutralizing activity on day 3/5 in all patients, in group 1 and in groups 2–4 combined), source data for Extended Data Fig. 2 (primary endpoint: time to improvement in subgroups), source data for Extended Data Fig. 3 (primary endpoint: time to improvement in subgroups) and source data for Extended Data Fig. 4 (time to discharge in all patients). [file 43018_2022_503_MOESM4_ESM.xlsx]

## Sheet: Figure 2_ Primary Endpoint
Source data for Figure 2: Time to improvement in group 1 and in groups 2-4
twuid	centre	patno	faktor	Treatment	time	event
1	1	1	Group 1	Experimental arm: Infusion of CP	5	1
3	1	3	Group 3	Experimental arm: Infusion of CP	17	1
4	1	4	Group 1	Control arm: Standard of Care	18	1
6	1	5	Group 4	Control arm: Standard of Care	1	1
7	1	6	Group 3	Experimental arm: Infusion of CP	13	1
8	1	7	Group 1	Control arm: Standard of Care	34	1
11	1	8	Group 1	Experimental arm: Infusion of CP	21	1
12	1	9	Group 4	Control arm: Standard of Care	84	0
13	1	10	Group 3	Control arm: Standard of Care	57	1
15	1	11	Group 3	Control arm: Standard of Care	6	1
16	1	12	Group 1	Control arm: Standard of Care	84	0
18	1	13	Group 4	Control arm: Standard of Care	84	0
19	1	14	Group 3	Experimental arm: Infusion of CP	7	1
20	1	15	Group 3	Control arm: Standard of Care	9	1
29	1	16	Group 3	Control arm: Standard of Care	11	1
30	1	17	Group 2	Experimental arm: Infusion of CP	9	1
34	1	18	Group 4	Experimental arm: Infusion of CP	84	0
37	1	19	Group 1	Experimental arm: Infusion of CP	51	1
38	1	20	Group 1	Control arm: Standard of Care	84	0
39	1	21	Group 1	Control arm: Standard of Care	84	0
40	1	22	Group 1	Control arm: Standard of Care	15	1
48	1	23	Group 3	Control arm: Standard of Care	5	1
49	1	24	Group 3	Control arm: Standard of Care	21	1
51	1	25	Group 1	Experimental arm: Infusion of CP	1	1
70	1	26	Group 2	Experimental arm: Infusion of CP	84	0
76	1	27	Group 2	Control arm: Standard of Care	6	1
77	1	28	Group 3	Experimental arm: Infusion of CP	39	1
81	1	29	Group 1	Control arm: Standard of Care	0	0
89	1	30	Group 4	Control arm: Standard of Care	10	1
96	1	31	Group 3	Control arm: Standard of Care	2	1
97	1	32	Group 2	Experimental arm: Infusion of CP	9	1
98	1	33	Group 1	Experimental arm: Infusion of CP	4	1
100	1	34	Group 3	Control arm: Standard of Care	3	1
102	1	35	Group 3	Experimental arm: Infusion of CP	7	1
103	1	36	Group 2	Experimental arm: Infusion of CP	1	1
104	1	37	Group 2	Experimental arm: Infusion of CP	84	0
109	1	38	Group 2	Control arm: Standard of Care	84	0
110	1	39	Group 2	Control arm: Standard of Care	3	1
111	1	40	Group 4	Experimental arm: Infusion of CP	9	1
113	1	41	Group 3	Experimental arm: Infusion of CP	9	1
115	1	42	Group 1	Experimental arm: Infusion of CP	5	1
122	1	43	Group 3	Control arm: Standard of Care	8	1
123	1	44	Group 1	Experimental arm: Infusion of CP	9	1
124	1	45	Group 1	Control arm: Standard of Care	84	0
136	1	46	Group 1	Control arm: Standard of Care	84	0
78	1	901	Group 1	Experimental arm: Infusion of CP	55	1
88	1	902	Group 4	Experimental arm: Infusion of CP	84	0
55	2	1	Group 1	Experimental arm: Infusion of CP	84	0
59	2	2	Group 1	Control arm: Standard of Care	84	0
60	2	3	Group 1	Experimental arm: Infusion of CP	13	1
87	2	4	Group 2	Control arm: Standard of Care	84	0
117	2	5	Group 1	Experimental arm: Infusion of CP	28	1
118	2	6	Group 1	Control arm: Standard of Care	11	1
57	3	1	Group 4	Experimental arm: Infusion of CP	28	1
58	3	2	Group 4	Control arm: Standard of Care	0	0
61	3	3	Group 1	Control arm: Standard of Care	37	1
90	3	4	Group 1	Control arm: Standard of Care	84	0
22	4	1	Group 1	Experimental arm: Infusion of CP	14	1
33	4	2	Group 1	Experimental arm: Infusion of CP	38	1
56	4	3	Group 4	Experimental arm: Infusion of CP	11	1
63	4	4	Group 1	Experimental arm: Infusion of CP	13	1
5	5	1	Group 2	Experimental arm: Infusion of CP	21	1
27	5	2	Group 4	Control arm: Standard of Care	6	1
28	5	3	Group 4	Experimental arm: Infusion of CP	10	1
32	5	4	Group 4	Experimental arm: Infusion of CP	84	0
62	5	5	Group 4	Experimental arm: Infusion of CP	12	1
64	5	6	Group 3	Experimental arm: Infusion of CP	14	0
73	5	7	Group 1	Control arm: Standard of Care	28	1
83	5	8	Group 3	Experimental arm: Infusion of CP	33	1
9	6	1	Group 3	Control arm: Standard of Care	42	1
36	6	2	Group 4	Experimental arm: Infusion of CP	5	1
42	6	3	Group 3	Control arm: Standard of Care	6	1
43	6	4	Group 1	Experimental arm: Infusion of CP	19	1
45	6	5	Group 4	Control arm: Standard of Care	12	1
67	6	6	Group 4	Control arm: Standard of Care	13	1
86	6	7	Group 2	Control arm: Standard of Care	38	1
23	7	2	Group 2	Control arm: Standard of Care	84	0
52	7	3	Group 4	Experimental arm: Infusion of CP	10	1
69	7	4	Group 4	Experimental arm: Infusion of CP	12	1
92	7	7	Group 3	Experimental arm: Infusion of CP	30	1
10	8	1	Group 1	Experimental arm: Infusion of CP	7	1
24	8	2	Group 4	Experimental arm: Infusion of CP	7	1
31	8	3	Group 1	Experimental arm: Infusion of CP	84	0
71	8	4	Group 3	Experimental arm: Infusion of CP	84	0
75	8	5	Group 1	Experimental arm: Infusion of CP	6	1
80	8	6	Group 1	Experimental arm: Infusion of CP	5	1
41	9	1	Group 3	Experimental arm: Infusion of CP	84	0
54	9	2	Group 4	Control arm: Standard of Care	10	1
66	9	3	Group 2	Experimental arm: Infusion of CP	84	0
72	9	4	Group 4	Control arm: Standard of Care	10	1
79	9	5	Group 3	Experimental arm: Infusion of CP	3	1
84	9	6	Group 1	Control arm: Standard of Care	6	1
99	9	7	Group 2	Control arm: Standard of Care	28	1
101	9	8	Group 3	Experimental arm: Infusion of CP	7	1
121	9	9	Group 1	Experimental arm: Infusion of CP	11	1
127	10	1	Group 1	Experimental arm: Infusion of CP	25	1
130	10	2	Group 1	Experimental arm: Infusion of CP	7	1
134	10	3	Group 1	Control arm: Standard of Care	26	1
14	12	1	Group 3	Control arm: Standard of Care	9	1
21	12	2	Group 1	Control arm: Standard of Care	11	1
25	12	3	Group 3	Experimental arm: Infusion of CP	11	1
26	12	4	Group 3	Experimental arm: Infusion of CP	7	1
35	12	5	Group 4	Control arm: Standard of Care	17	1
47	12	6	Group 4	Control arm: Standard of Care	18	1
50	12	7	Group 3	Control arm: Standard of Care	7	1
53	12	8	Group 1	Experimental arm: Infusion of CP	3	1
91	12	9	Group 3	Control arm: Standard of Care	84	0
74	19	1	Group 3	Control arm: Standard of Care	8	1
82	19	2	Group 3	Control arm: Standard of Care	84	0
44	21	1	Group 1	Control arm: Standard of Care	1	0
46	21	2	Group 1	Control arm: Standard of Care	0	0
65	21	3	Group 1	Control arm: Standard of Care	84	0
68	21	4	Group 1	Control arm: Standard of Care	21	1
85	21	5	Group 1	Control arm: Standard of Care	3	0
93	21	6	Group 1	Experimental arm: Infusion of CP	14	1
125	21	7	Group 1	Control arm: Standard of Care	48	1
126	21	8	Group 1	Experimental arm: Infusion of CP	14	1
131	21	9	Group 1	Control arm: Standard of Care	10	1
132	21	10	Group 1	Experimental arm: Infusion of CP	10	1
133	21	11	Group 1	Control arm: Standard of Care	11	1
137	21	12	Group 1	Control arm: Standard of Care	13	1
138	21	13	Group 1	Experimental arm: Infusion of CP	13	1
120	22	2	Group 2	Control arm: Standard of Care	17	1
128	22	3	Group 2	Experimental arm: Infusion of CP	9	1
129	22	4	Group 1	Control arm: Standard of Care	30	1
135	22	5	Group 1	Experimental arm: Infusion of CP	8	1
94	23	1	Group 1	Control arm: Standard of Care	32	1
95	23	2	Group 4	Experimental arm: Infusion of CP	84	0
106	23	3	Group 3	Control arm: Standard of Care	5	1
108	23	4	Group 3	Control arm: Standard of Care	21	1
107	23	5	Group 3	Experimental arm: Infusion of CP	28	1
112	23	6	Group 3	Experimental arm: Infusion of CP	11	1
116	23	7	Group 4	Experimental arm: Infusion of CP	84	0
119	23	8	Group 3	Experimental arm: Infusion of CP	12	1

## Sheet: Figure 3_Overall Survival
Source data for Figure 3: Overall Survival in group 1 and groups 2-4
twuid	centre	patno	faktor	Treatment	time	event
1	1	1	Group 1	Experimental arm: Infusion of CP	84	0
4	1	4	Group 1	Control arm: Standard of Care	83	0
8	1	7	Group 1	Control arm: Standard of Care	83	0
11	1	8	Group 1	Experimental arm: Infusion of CP	84	0
16	1	12	Group 1	Control arm: Standard of Care	84	0
37	1	19	Group 1	Experimental arm: Infusion of CP	83	0
38	1	20	Group 1	Control arm: Standard of Care	16	1
39	1	21	Group 1	Control arm: Standard of Care	3	1
40	1	22	Group 1	Control arm: Standard of Care	83	0
51	1	25	Group 1	Experimental arm: Infusion of CP	83	0
81	1	29	Group 1	Control arm: Standard of Care	0	0
98	1	33	Group 1	Experimental arm: Infusion of CP	84	0
115	1	42	Group 1	Experimental arm: Infusion of CP	83	0
123	1	44	Group 1	Experimental arm: Infusion of CP	84	0
124	1	45	Group 1	Control arm: Standard of Care	15	1
136	1	46	Group 1	Control arm: Standard of Care	13	1
78	1	901	Group 1	Experimental arm: Infusion of CP	84	0
55	2	1	Group 1	Experimental arm: Infusion of CP	32	1
59	2	2	Group 1	Control arm: Standard of Care	70	1
60	2	3	Group 1	Experimental arm: Infusion of CP	84	0
117	2	5	Group 1	Experimental arm: Infusion of CP	83	0
118	2	6	Group 1	Control arm: Standard of Care	82	0
61	3	3	Group 1	Control arm: Standard of Care	84	0
90	3	4	Group 1	Control arm: Standard of Care	9	1
22	4	1	Group 1	Experimental arm: Infusion of CP	84	0
33	4	2	Group 1	Experimental arm: Infusion of CP	84	0
63	4	4	Group 1	Experimental arm: Infusion of CP	84	0
73	5	7	Group 1	Control arm: Standard of Care	27	0
43	6	4	Group 1	Experimental arm: Infusion of CP	84	0
10	8	1	Group 1	Experimental arm: Infusion of CP	84	0
31	8	3	Group 1	Experimental arm: Infusion of CP	14	1
75	8	5	Group 1	Experimental arm: Infusion of CP	84	0
80	8	6	Group 1	Experimental arm: Infusion of CP	84	0
84	9	6	Group 1	Control arm: Standard of Care	82	0
121	9	9	Group 1	Experimental arm: Infusion of CP	84	0
127	10	1	Group 1	Experimental arm: Infusion of CP	84	0
130	10	2	Group 1	Experimental arm: Infusion of CP	84	0
134	10	3	Group 1	Control arm: Standard of Care	83	0
21	12	2	Group 1	Control arm: Standard of Care	84	0
53	12	8	Group 1	Experimental arm: Infusion of CP	84	0
44	21	1	Group 1	Control arm: Standard of Care	1	0
46	21	2	Group 1	Control arm: Standard of Care	0	0
65	21	3	Group 1	Control arm: Standard of Care	7	1
68	21	4	Group 1	Control arm: Standard of Care	83	0
85	21	5	Group 1	Control arm: Standard of Care	3	0
93	21	6	Group 1	Experimental arm: Infusion of CP	82	0
125	21	7	Group 1	Control arm: Standard of Care	84	0
126	21	8	Group 1	Experimental arm: Infusion of CP	83	0
131	21	9	Group 1	Control arm: Standard of Care	83	0
132	21	10	Group 1	Experimental arm: Infusion of CP	84	0
133	21	11	Group 1	Control arm: Standard of Care	17	1
137	21	12	Group 1	Control arm: Standard of Care	82	0
138	21	13	Group 1	Experimental arm: Infusion of CP	83	0
129	22	4	Group 1	Control arm: Standard of Care	84	0
135	22	5	Group 1	Experimental arm: Infusion of CP	13	1
94	23	1	Group 1	Control arm: Standard of Care	78	0
30	1	17	Group 2	Experimental arm: Infusion of CP	82	0
70	1	26	Group 2	Experimental arm: Infusion of CP	29	1
76	1	27	Group 2	Control arm: Standard of Care	84	0
97	1	32	Group 2	Experimental arm: Infusion of CP	84	0
103	1	36	Group 2	Experimental arm: Infusion of CP	84	0
104	1	37	Group 2	Experimental arm: Infusion of CP	15	1
109	1	38	Group 2	Control arm: Standard of Care	30	1
110	1	39	Group 2	Control arm: Standard of Care	84	0
87	2	4	Group 2	Control arm: Standard of Care	39	1
5	5	1	Group 2	Experimental arm: Infusion of CP	56	0
86	6	7	Group 2	Control arm: Standard of Care	84	0
23	7	2	Group 2	Control arm: Standard of Care	41	1
66	9	3	Group 2	Experimental arm: Infusion of CP	21	1
99	9	7	Group 2	Control arm: Standard of Care	57	0
120	22	2	Group 2	Control arm: Standard of Care	84	0
128	22	3	Group 2	Experimental arm: Infusion of CP	84	0
3	1	3	Group 3	Experimental arm: Infusion of CP	83	0
7	1	6	Group 3	Experimental arm: Infusion of CP	84	0
13	1	10	Group 3	Control arm: Standard of Care	84	0
15	1	11	Group 3	Control arm: Standard of Care	83	0
19	1	14	Group 3	Experimental arm: Infusion of CP	83	0
20	1	15	Group 3	Control arm: Standard of Care	84	0
29	1	16	Group 3	Control arm: Standard of Care	83	0
48	1	23	Group 3	Control arm: Standard of Care	84	0
49	1	24	Group 3	Control arm: Standard of Care	84	0
77	1	28	Group 3	Experimental arm: Infusion of CP	84	0
96	1	31	Group 3	Control arm: Standard of Care	84	0
100	1	34	Group 3	Control arm: Standard of Care	84	0
102	1	35	Group 3	Experimental arm: Infusion of CP	84	0
113	1	41	Group 3	Experimental arm: Infusion of CP	84	0
122	1	43	Group 3	Control arm: Standard of Care	84	0
64	5	6	Group 3	Experimental arm: Infusion of CP	14	0
83	5	8	Group 3	Experimental arm: Infusion of CP	27	0
9	6	1	Group 3	Control arm: Standard of Care	82	0
42	6	3	Group 3	Control arm: Standard of Care	84	0
92	7	7	Group 3	Experimental arm: Infusion of CP	84	0
71	8	4	Group 3	Experimental arm: Infusion of CP	63	1
41	9	1	Group 3	Experimental arm: Infusion of CP	17	1
79	9	5	Group 3	Experimental arm: Infusion of CP	84	0
101	9	8	Group 3	Experimental arm: Infusion of CP	84	0
14	12	1	Group 3	Control arm: Standard of Care	82	0
25	12	3	Group 3	Experimental arm: Infusion of CP	11	0
26	12	4	Group 3	Experimental arm: Infusion of CP	84	0
50	12	7	Group 3	Control arm: Standard of Care	83	0
91	12	9	Group 3	Control arm: Standard of Care	26	1
74	19	1	Group 3	Control arm: Standard of Care	84	0
82	19	2	Group 3	Control arm: Standard of Care	33	1
106	23	3	Group 3	Control arm: Standard of Care	10	0
108	23	4	Group 3	Control arm: Standard of Care	84	0
107	23	5	Group 3	Experimental arm: Infusion of CP	56	0
112	23	6	Group 3	Experimental arm: Infusion of CP	66	0
119	23	8	Group 3	Experimental arm: Infusion of CP	52	0
6	1	5	Group 4	Control arm: Standard of Care	84	0
12	1	9	Group 4	Control arm: Standard of Care	4	1
18	1	13	Group 4	Control arm: Standard of Care	2	1
34	1	18	Group 4	Experimental arm: Infusion of CP	7	1
89	1	30	Group 4	Control arm: Standard of Care	84	0
111	1	40	Group 4	Experimental arm: Infusion of CP	84	0
88	1	902	Group 4	Experimental arm: Infusion of CP	84	0
57	3	1	Group 4	Experimental arm: Infusion of CP	84	0
58	3	2	Group 4	Control arm: Standard of Care	0	0
56	4	3	Group 4	Experimental arm: Infusion of CP	56	0
27	5	2	Group 4	Control arm: Standard of Care	27	0
28	5	3	Group 4	Experimental arm: Infusion of CP	29	0
32	5	4	Group 4	Experimental arm: Infusion of CP	1	1
62	5	5	Group 4	Experimental arm: Infusion of CP	13	0
36	6	2	Group 4	Experimental arm: Infusion of CP	84	0
45	6	5	Group 4	Control arm: Standard of Care	84	0
67	6	6	Group 4	Control arm: Standard of Care	84	0
52	7	3	Group 4	Experimental arm: Infusion of CP	84	0
69	7	4	Group 4	Experimental arm: Infusion of CP	84	0
24	8	2	Group 4	Experimental arm: Infusion of CP	83	0
54	9	2	Group 4	Control arm: Standard of Care	84	0
72	9	4	Group 4	Control arm: Standard of Care	84	0
35	12	5	Group 4	Control arm: Standard of Care	83	0
47	12	6	Group 4	Control arm: Standard of Care	84	0
95	23	2	Group 4	Experimental arm: Infusion of CP	2	1
116	23	7	Group 4	Experimental arm: Infusion of CP	28	1

## Sheet: Fig. 4, ETD Fig 5 Neutralisa
Source data for Figure 4 and Extended Data Figure 5: Baseline and Maximum Neutralisa values for group 1, group 2, group 3 and group 4
twuid	centre	patno	faktor	Treatment	neutralisa_day1	neutralisa_day3	neutralisa_day5
1	1	1	Group 1	Experimental arm: Infusion of CP
3	1	3	Group 3	Experimental arm: Infusion of CP	11.43	20.73
4	1	4	Group 1	Control arm: Standard of Care	1.26		-7.48
6	1	5	Group 4	Control arm: Standard of Care	69.11	97.64
7	1	6	Group 3	Experimental arm: Infusion of CP	34.52	93.69	98.46
8	1	7	Group 1	Control arm: Standard of Care	-0.87	2.58	3.52
11	1	8	Group 1	Experimental arm: Infusion of CP	9.29	70.37
12	1	9	Group 4	Control arm: Standard of Care	7.68	22.06
13	1	10	Group 3	Control arm: Standard of Care	4.51	21.36
15	1	11	Group 3	Control arm: Standard of Care	30.02	88.68
16	1	12	Group 1	Control arm: Standard of Care	6.65	8.3
18	1	13	Group 4	Control arm: Standard of Care
19	1	14	Group 3	Experimental arm: Infusion of CP	6.43	10.67
20	1	15	Group 3	Control arm: Standard of Care	89.83	94.29
29	1	16	Group 3	Control arm: Standard of Care	3.46		4.89
30	1	17	Group 2	Experimental arm: Infusion of CP	1.37	1.98
34	1	18	Group 4	Experimental arm: Infusion of CP	7.86	14.4
37	1	19	Group 1	Experimental arm: Infusion of CP	8.91	17.59
38	1	20	Group 1	Control arm: Standard of Care	9.18	-0.05
39	1	21	Group 1	Control arm: Standard of Care	5.87	1.22
40	1	22	Group 1	Control arm: Standard of Care	4.39	1.89	98.12
48	1	23	Group 3	Control arm: Standard of Care	12.58	29.79
49	1	24	Group 3	Control arm: Standard of Care		-0.4
51	1	25	Group 1	Experimental arm: Infusion of CP
70	1	26	Group 2	Experimental arm: Infusion of CP	8.35	39.26
76	1	27	Group 2	Control arm: Standard of Care	94.5	96.89
77	1	28	Group 3	Experimental arm: Infusion of CP	5.5	12.19
81	1	29	Group 1	Control arm: Standard of Care
89	1	30	Group 4	Control arm: Standard of Care		6.38	19.87
96	1	31	Group 3	Control arm: Standard of Care
97	1	32	Group 2	Experimental arm: Infusion of CP	4.77	24.95
98	1	33	Group 1	Experimental arm: Infusion of CP	10.22		28.06
100	1	34	Group 3	Control arm: Standard of Care	12.5	30.13
102	1	35	Group 3	Experimental arm: Infusion of CP	5.55		67.89
103	1	36	Group 2	Experimental arm: Infusion of CP
104	1	37	Group 2	Experimental arm: Infusion of CP	7.73		7.62
109	1	38	Group 2	Control arm: Standard of Care	8.35	5.91
110	1	39	Group 2	Control arm: Standard of Care	34.02	47.04
111	1	40	Group 4	Experimental arm: Infusion of CP	13.49	51.35
113	1	41	Group 3	Experimental arm: Infusion of CP	24.43		91.49
115	1	42	Group 1	Experimental arm: Infusion of CP	3.37		29.93
122	1	43	Group 3	Control arm: Standard of Care	84.51	91.96	91.07
123	1	44	Group 1	Experimental arm: Infusion of CP	5.63	33.65	24.93
124	1	45	Group 1	Control arm: Standard of Care	13.65	9.74
136	1	46	Group 1	Control arm: Standard of Care	100.1	100
78	1	901	Group 1	Experimental arm: Infusion of CP	10.81	76.8
88	1	902	Group 4	Experimental arm: Infusion of CP	15.03		58.93
55	2	1	Group 1	Experimental arm: Infusion of CP	-0.99	2.85
59	2	2	Group 1	Control arm: Standard of Care	-3.04	46.28
60	2	3	Group 1	Experimental arm: Infusion of CP	5.81	15.4
87	2	4	Group 2	Control arm: Standard of Care	6.22	3.63
117	2	5	Group 1	Experimental arm: Infusion of CP	1.76	18.25	11.98
118	2	6	Group 1	Control arm: Standard of Care	1.25	1.19	4.05
57	3	1	Group 4	Experimental arm: Infusion of CP	76.97	96.37
58	3	2	Group 4	Control arm: Standard of Care
61	3	3	Group 1	Control arm: Standard of Care	7.47		9.8
90	3	4	Group 1	Control arm: Standard of Care	29.41	72.3
22	4	1	Group 1	Experimental arm: Infusion of CP	4.87	6.15
33	4	2	Group 1	Experimental arm: Infusion of CP	16.93	41.78
56	4	3	Group 4	Experimental arm: Infusion of CP	10.27	48.86	50.88
63	4	4	Group 1	Experimental arm: Infusion of CP	5.6	12.5
5	5	1	Group 2	Experimental arm: Infusion of CP	5.92	6.06
27	5	2	Group 4	Control arm: Standard of Care	7.14	10.5	51.84
28	5	3	Group 4	Experimental arm: Infusion of CP	9.73	58.33
32	5	4	Group 4	Experimental arm: Infusion of CP	9.39
62	5	5	Group 4	Experimental arm: Infusion of CP	0.62	7.57
64	5	6	Group 3	Experimental arm: Infusion of CP	2.49	15.09
73	5	7	Group 1	Control arm: Standard of Care	5.76	7.16
83	5	8	Group 3	Experimental arm: Infusion of CP	49.95	86.83
9	6	1	Group 3	Control arm: Standard of Care
36	6	2	Group 4	Experimental arm: Infusion of CP	18.69		85.43
42	6	3	Group 3	Control arm: Standard of Care	86.2	97.25
43	6	4	Group 1	Experimental arm: Infusion of CP	90.65	99.29
45	6	5	Group 4	Control arm: Standard of Care	8.63		84.99
67	6	6	Group 4	Control arm: Standard of Care	1.4	-2.39
86	6	7	Group 2	Control arm: Standard of Care	5.24	28.63
23	7	2	Group 2	Control arm: Standard of Care	14.11		16.03
52	7	3	Group 4	Experimental arm: Infusion of CP	91.96	93.57
69	7	4	Group 4	Experimental arm: Infusion of CP	26.24	48.55
92	7	7	Group 3	Experimental arm: Infusion of CP	98.29	99.64
10	8	1	Group 1	Experimental arm: Infusion of CP	0.77	9.13
24	8	2	Group 4	Experimental arm: Infusion of CP	6.29	28.59	61.52
31	8	3	Group 1	Experimental arm: Infusion of CP	11.11	13.58
71	8	4	Group 3	Experimental arm: Infusion of CP	-6.79	-0.64	-0.73
75	8	5	Group 1	Experimental arm: Infusion of CP	3.06	11.93
80	8	6	Group 1	Experimental arm: Infusion of CP	22.72	31.85
41	9	1	Group 3	Experimental arm: Infusion of CP	28.75	78.12
54	9	2	Group 4	Control arm: Standard of Care	-3.89		0.05
66	9	3	Group 2	Experimental arm: Infusion of CP	-3.11	5.96
72	9	4	Group 4	Control arm: Standard of Care	2.28	94.87
79	9	5	Group 3	Experimental arm: Infusion of CP	66.65	98.03
84	9	6	Group 1	Control arm: Standard of Care	-4.67	-2.96
99	9	7	Group 2	Control arm: Standard of Care	0.21	10.79
101	9	8	Group 3	Experimental arm: Infusion of CP	1.64	58.39
121	9	9	Group 1	Experimental arm: Infusion of CP	1.88	22.63	21.12
127	10	1	Group 1	Experimental arm: Infusion of CP		99.76	99.81
130	10	2	Group 1	Experimental arm: Infusion of CP	99.74	99.84
134	10	3	Group 1	Control arm: Standard of Care		99.69	99.84
14	12	1	Group 3	Control arm: Standard of Care	14.1
21	12	2	Group 1	Control arm: Standard of Care	-2.58	2.47
25	12	3	Group 3	Experimental arm: Infusion of CP	10.5		13.41
26	12	4	Group 3	Experimental arm: Infusion of CP	5.55	12.13	65.81
35	12	5	Group 4	Control arm: Standard of Care	56.95	87.25
47	12	6	Group 4	Control arm: Standard of Care	10.83	91.59
50	12	7	Group 3	Control arm: Standard of Care	-2.64		71.47
53	12	8	Group 1	Experimental arm: Infusion of CP	53.59	70.03
91	12	9	Group 3	Control arm: Standard of Care	9.01	30.88
74	19	1	Group 3	Control arm: Standard of Care	5.87	10.71
82	19	2	Group 3	Control arm: Standard of Care	14.8	22.16
44	21	1	Group 1	Control arm: Standard of Care
46	21	2	Group 1	Control arm: Standard of Care
65	21	3	Group 1	Control arm: Standard of Care	3.58	8.8
68	21	4	Group 1	Control arm: Standard of Care	16.73		14.43
85	21	5	Group 1	Control arm: Standard of Care	5.4	8.8
93	21	6	Group 1	Experimental arm: Infusion of CP	15.22	15.53
125	21	7	Group 1	Control arm: Standard of Care	8.07	8.8	9.53
126	21	8	Group 1	Experimental arm: Infusion of CP	42.1	97.64	99.79
131	21	9	Group 1	Control arm: Standard of Care	98.38	99.53
132	21	10	Group 1	Experimental arm: Infusion of CP	17.31	98.43
133	21	11	Group 1	Control arm: Standard of Care	99.79	99.84
137	21	12	Group 1	Control arm: Standard of Care	22.73	21.78
138	21	13	Group 1	Experimental arm: Infusion of CP	94.96	98.01
120	22	2	Group 2	Control arm: Standard of Care	17.83	8.85
128	22	3	Group 2	Experimental arm: Infusion of CP		100.05	99.81
129	22	4	Group 1	Control arm: Standard of Care	9.27		7.19
135	22	5	Group 1	Experimental arm: Infusion of CP	99.74		99.84
94	23	1	Group 1	Control arm: Standard of Care	-11.1	-1.65
95	23	2	Group 4	Experimental arm: Infusion of CP	15.64	79.22
106	23	3	Group 3	Control arm: Standard of Care	95.2	96.45
108	23	4	Group 3	Control arm: Standard of Care	15.9	69.09
107	23	5	Group 3	Experimental arm: Infusion of CP	99.9	99.9
112	23	6	Group 3	Experimental arm: Infusion of CP	36.62	81.78	96.82
116	23	7	Group 4	Experimental arm: Infusion of CP	61.99	82.98
119	23	8	Group 3	Experimental arm: Infusion of CP	2.85		96.69

## Sheet: Extended Data Figure 2
Source data for Extended Data Figure 2: Time to improvement in group 2, group 3 and group 4
twuid	centre	patno	faktor	Treatment	time	event
30	1	17	Group 2	Experimental arm: Infusion of CP	9	1
70	1	26	Group 2	Experimental arm: Infusion of CP	84	0
76	1	27	Group 2	Control arm: Standard of Care	6	1
97	1	32	Group 2	Experimental arm: Infusion of CP	9	1
103	1	36	Group 2	Experimental arm: Infusion of CP	1	1
104	1	37	Group 2	Experimental arm: Infusion of CP	84	0
109	1	38	Group 2	Control arm: Standard of Care	84	0
110	1	39	Group 2	Control arm: Standard of Care	3	1
87	2	4	Group 2	Control arm: Standard of Care	84	0
5	5	1	Group 2	Experimental arm: Infusion of CP	21	1
86	6	7	Group 2	Control arm: Standard of Care	38	1
23	7	2	Group 2	Control arm: Standard of Care	84	0
66	9	3	Group 2	Experimental arm: Infusion of CP	84	0
99	9	7	Group 2	Control arm: Standard of Care	28	1
120	22	2	Group 2	Control arm: Standard of Care	17	1
128	22	3	Group 2	Experimental arm: Infusion of CP	9	1
3	1	3	Group 3	Experimental arm: Infusion of CP	17	1
7	1	6	Group 3	Experimental arm: Infusion of CP	13	1
13	1	10	Group 3	Control arm: Standard of Care	57	1
15	1	11	Group 3	Control arm: Standard of Care	6	1
19	1	14	Group 3	Experimental arm: Infusion of CP	7	1
20	1	15	Group 3	Control arm: Standard of Care	9	1
29	1	16	Group 3	Control arm: Standard of Care	11	1
48	1	23	Group 3	Control arm: Standard of Care	5	1
49	1	24	Group 3	Control arm: Standard of Care	21	1
77	1	28	Group 3	Experimental arm: Infusion of CP	39	1
96	1	31	Group 3	Control arm: Standard of Care	2	1
100	1	34	Group 3	Control arm: Standard of Care	3	1
102	1	35	Group 3	Experimental arm: Infusion of CP	7	1
113	1	41	Group 3	Experimental arm: Infusion of CP	9	1
122	1	43	Group 3	Control arm: Standard of Care	8	1
64	5	6	Group 3	Experimental arm: Infusion of CP	14	0
83	5	8	Group 3	Experimental arm: Infusion of CP	33	1
9	6	1	Group 3	Control arm: Standard of Care	42	1
42	6	3	Group 3	Control arm: Standard of Care	6	1
92	7	7	Group 3	Experimental arm: Infusion of CP	30	1
71	8	4	Group 3	Experimental arm: Infusion of CP	84	0
41	9	1	Group 3	Experimental arm: Infusion of CP	84	0
79	9	5	Group 3	Experimental arm: Infusion of CP	3	1
101	9	8	Group 3	Experimental arm: Infusion of CP	7	1
14	12	1	Group 3	Control arm: Standard of Care	9	1
25	12	3	Group 3	Experimental arm: Infusion of CP	11	1
26	12	4	Group 3	Experimental arm: Infusion of CP	7	1
50	12	7	Group 3	Control arm: Standard of Care	7	1
91	12	9	Group 3	Control arm: Standard of Care	84	0
74	19	1	Group 3	Control arm: Standard of Care	8	1
82	19	2	Group 3	Control arm: Standard of Care	84	0
106	23	3	Group 3	Control arm: Standard of Care	5	1
108	23	4	Group 3	Control arm: Standard of Care	21	1
107	23	5	Group 3	Experimental arm: Infusion of CP	28	1
112	23	6	Group 3	Experimental arm: Infusion of CP	11	1
119	23	8	Group 3	Experimental arm: Infusion of CP	12	1
6	1	5	Group 4	Control arm: Standard of Care	1	1
12	1	9	Group 4	Control arm: Standard of Care	84	0
18	1	13	Group 4	Control arm: Standard of Care	84	0
34	1	18	Group 4	Experimental arm: Infusion of CP	84	0
89	1	30	Group 4	Control arm: Standard of Care	10	1
111	1	40	Group 4	Experimental arm: Infusion of CP	9	1
88	1	902	Group 4	Experimental arm: Infusion of CP	84	0
57	3	1	Group 4	Experimental arm: Infusion of CP	28	1
58	3	2	Group 4	Control arm: Standard of Care	0	0
56	4	3	Group 4	Experimental arm: Infusion of CP	11	1
27	5	2	Group 4	Control arm: Standard of Care	6	1
28	5	3	Group 4	Experimental arm: Infusion of CP	10	1
32	5	4	Group 4	Experimental arm: Infusion of CP	84	0
62	5	5	Group 4	Experimental arm: Infusion of CP	12	1
36	6	2	Group 4	Experimental arm: Infusion of CP	5	1
45	6	5	Group 4	Control arm: Standard of Care	12	1
67	6	6	Group 4	Control arm: Standard of Care	13	1
52	7	3	Group 4	Experimental arm: Infusion of CP	10	1
69	7	4	Group 4	Experimental arm: Infusion of CP	12	1
24	8	2	Group 4	Experimental arm: Infusion of CP	7	1
54	9	2	Group 4	Control arm: Standard of Care	10	1
72	9	4	Group 4	Control arm: Standard of Care	10	1
35	12	5	Group 4	Control arm: Standard of Care	17	1
47	12	6	Group 4	Control arm: Standard of Care	18	1
95	23	2	Group 4	Experimental arm: Infusion of CP	84	0
116	23	7	Group 4	Experimental arm: Infusion of CP	84	0

## Sheet: Extended Data Figure 3
Source data for Extended Data Figure 3: Overall survival in group 2, group 3 and group 4
twuid	centre	patno	faktor	Treatment	time	event
30	1	17	Group 2	Experimental arm: Infusion of CP	82	0
70	1	26	Group 2	Experimental arm: Infusion of CP	29	1
76	1	27	Group 2	Control arm: Standard of Care	84	0
97	1	32	Group 2	Experimental arm: Infusion of CP	84	0
103	1	36	Group 2	Experimental arm: Infusion of CP	84	0
104	1	37	Group 2	Experimental arm: Infusion of CP	15	1
109	1	38	Group 2	Control arm: Standard of Care	30	1
110	1	39	Group 2	Control arm: Standard of Care	84	0
87	2	4	Group 2	Control arm: Standard of Care	39	1
5	5	1	Group 2	Experimental arm: Infusion of CP	56	0
86	6	7	Group 2	Control arm: Standard of Care	84	0
23	7	2	Group 2	Control arm: Standard of Care	41	1
66	9	3	Group 2	Experimental arm: Infusion of CP	21	1
99	9	7	Group 2	Control arm: Standard of Care	57	0
120	22	2	Group 2	Control arm: Standard of Care	84	0
128	22	3	Group 2	Experimental arm: Infusion of CP	84	0
3	1	3	Group 3	Experimental arm: Infusion of CP	83	0
7	1	6	Group 3	Experimental arm: Infusion of CP	84	0
13	1	10	Group 3	Control arm: Standard of Care	84	0
15	1	11	Group 3	Control arm: Standard of Care	83	0
19	1	14	Group 3	Experimental arm: Infusion of CP	83	0
20	1	15	Group 3	Control arm: Standard of Care	84	0
29	1	16	Group 3	Control arm: Standard of Care	83	0
48	1	23	Group 3	Control arm: Standard of Care	84	0
49	1	24	Group 3	Control arm: Standard of Care	84	0
77	1	28	Group 3	Experimental arm: Infusion of CP	84	0
96	1	31	Group 3	Control arm: Standard of Care	84	0
100	1	34	Group 3	Control arm: Standard of Care	84	0
102	1	35	Group 3	Experimental arm: Infusion of CP	84	0
113	1	41	Group 3	Experimental arm: Infusion of CP	84	0
122	1	43	Group 3	Control arm: Standard of Care	84	0
64	5	6	Group 3	Experimental arm: Infusion of CP	14	0
83	5	8	Group 3	Experimental arm: Infusion of CP	27	0
9	6	1	Group 3	Control arm: Standard of Care	82	0
42	6	3	Group 3	Control arm: Standard of Care	84	0
92	7	7	Group 3	Experimental arm: Infusion of CP	84	0
71	8	4	Group 3	Experimental arm: Infusion of CP	63	1
41	9	1	Group 3	Experimental arm: Infusion of CP	17	1
79	9	5	Group 3	Experimental arm: Infusion of CP	84	0
101	9	8	Group 3	Experimental arm: Infusion of CP	84	0
14	12	1	Group 3	Control arm: Standard of Care	82	0
25	12	3	Group 3	Experimental arm: Infusion of CP	11	0
26	12	4	Group 3	Experimental arm: Infusion of CP	84	0
50	12	7	Group 3	Control arm: Standard of Care	83	0
91	12	9	Group 3	Control arm: Standard of Care	26	1
74	19	1	Group 3	Control arm: Standard of Care	84	0
82	19	2	Group 3	Control arm: Standard of Care	33	1
106	23	3	Group 3	Control arm: Standard of Care	10	0
108	23	4	Group 3	Control arm: Standard of Care	84	0
107	23	5	Group 3	Experimental arm: Infusion of CP	56	0
112	23	6	Group 3	Experimental arm: Infusion of CP	66	0
119	23	8	Group 3	Experimental arm: Infusion of CP	52	0
6	1	5	Group 4	Control arm: Standard of Care	84	0
12	1	9	Group 4	Control arm: Standard of Care	4	1
18	1	13	Group 4	Control arm: Standard of Care	2	1
34	1	18	Group 4	Experimental arm: Infusion of CP	7	1
89	1	30	Group 4	Control arm: Standard of Care	84	0
111	1	40	Group 4	Experimental arm: Infusion of CP	84	0
88	1	902	Group 4	Experimental arm: Infusion of CP	84	0
57	3	1	Group 4	Experimental arm: Infusion of CP	84	0
58	3	2	Group 4	Control arm: Standard of Care	0	0
56	4	3	Group 4	Experimental arm: Infusion of CP	56	0
27	5	2	Group 4	Control arm: Standard of Care	27	0
28	5	3	Group 4	Experimental arm: Infusion of CP	29	0
32	5	4	Group 4	Experimental arm: Infusion of CP	1	1
62	5	5	Group 4	Experimental arm: Infusion of CP	13	0
36	6	2	Group 4	Experimental arm: Infusion of CP	84	0
45	6	5	Group 4	Control arm: Standard of Care	84	0
67	6	6	Group 4	Control arm: Standard of Care	84	0
52	7	3	Group 4	Experimental arm: Infusion of CP	84	0
69	7	4	Group 4	Experimental arm: Infusion of CP	84	0
24	8	2	Group 4	Experimental arm: Infusion of CP	83	0
54	9	2	Group 4	Control arm: Standard of Care	84	0
72	9	4	Group 4	Control arm: Standard of Care	84	0
35	12	5	Group 4	Control arm: Standard of Care	83	0
47	12	6	Group 4	Control arm: Standard of Care	84	0
95	23	2	Group 4	Experimental arm: Infusion of CP	2	1
116	23	7	Group 4	Experimental arm: Infusion of CP	28	1

## Sheet: Extended Data Figure4 discharge
Source data for Extended Data Figure 4: Time to discharge
twuid	centre	patno	faktor	Treatment	time	event
1	1	1	Group 1	Experimental arm: Infusion of CP	5	1
3	1	3	Group 3	Experimental arm: Infusion of CP	17	1
4	1	4	Group 1	Control arm: Standard of Care	18	1
6	1	5	Group 4	Control arm: Standard of Care	5	1
7	1	6	Group 3	Experimental arm: Infusion of CP	13	1
8	1	7	Group 1	Control arm: Standard of Care	34	1
11	1	8	Group 1	Experimental arm: Infusion of CP	21	1
12	1	9	Group 4	Control arm: Standard of Care	84	0
13	1	10	Group 3	Control arm: Standard of Care	63	1
15	1	11	Group 3	Control arm: Standard of Care	6	1
16	1	12	Group 1	Control arm: Standard of Care	84	0
18	1	13	Group 4	Control arm: Standard of Care	84	0
19	1	14	Group 3	Experimental arm: Infusion of CP	7	1
20	1	15	Group 3	Control arm: Standard of Care	9	1
29	1	16	Group 3	Control arm: Standard of Care	11	1
30	1	17	Group 2	Experimental arm: Infusion of CP	9	1
34	1	18	Group 4	Experimental arm: Infusion of CP	84	0
37	1	19	Group 1	Experimental arm: Infusion of CP	51	1
38	1	20	Group 1	Control arm: Standard of Care	84	0
39	1	21	Group 1	Control arm: Standard of Care	84	0
40	1	22	Group 1	Control arm: Standard of Care	15	1
48	1	23	Group 3	Control arm: Standard of Care	10	1
49	1	24	Group 3	Control arm: Standard of Care	21	1
51	1	25	Group 1	Experimental arm: Infusion of CP	1	1
70	1	26	Group 2	Experimental arm: Infusion of CP	84	0
76	1	27	Group 2	Control arm: Standard of Care	6	1
77	1	28	Group 3	Experimental arm: Infusion of CP	39	1
81	1	29	Group 1	Control arm: Standard of Care	0	0
89	1	30	Group 4	Control arm: Standard of Care	10	1
96	1	31	Group 3	Control arm: Standard of Care	2	1
97	1	32	Group 2	Experimental arm: Infusion of CP	9	1
98	1	33	Group 1	Experimental arm: Infusion of CP	4	1
100	1	34	Group 3	Control arm: Standard of Care	3	1
102	1	35	Group 3	Experimental arm: Infusion of CP	7	1
103	1	36	Group 2	Experimental arm: Infusion of CP	1	1
104	1	37	Group 2	Experimental arm: Infusion of CP	84	0
109	1	38	Group 2	Control arm: Standard of Care	84	0
110	1	39	Group 2	Control arm: Standard of Care	3	1
111	1	40	Group 4	Experimental arm: Infusion of CP	9	1
113	1	41	Group 3	Experimental arm: Infusion of CP	9	1
115	1	42	Group 1	Experimental arm: Infusion of CP	5	1
122	1	43	Group 3	Control arm: Standard of Care	8	1
123	1	44	Group 1	Experimental arm: Infusion of CP	9	1
124	1	45	Group 1	Control arm: Standard of Care	84	0
136	1	46	Group 1	Control arm: Standard of Care	84	0
78	1	901	Group 1	Experimental arm: Infusion of CP	81	1
88	1	902	Group 4	Experimental arm: Infusion of CP	84	0
55	2	1	Group 1	Experimental arm: Infusion of CP	84	0
59	2	2	Group 1	Control arm: Standard of Care	84	0
60	2	3	Group 1	Experimental arm: Infusion of CP	13	1
87	2	4	Group 2	Control arm: Standard of Care	84	0
117	2	5	Group 1	Experimental arm: Infusion of CP	28	1
118	2	6	Group 1	Control arm: Standard of Care	11	1
57	3	1	Group 4	Experimental arm: Infusion of CP	28	1
58	3	2	Group 4	Control arm: Standard of Care	0	0
61	3	3	Group 1	Control arm: Standard of Care	37	1
90	3	4	Group 1	Control arm: Standard of Care	84	0
22	4	1	Group 1	Experimental arm: Infusion of CP	14	1
33	4	2	Group 1	Experimental arm: Infusion of CP	38	1
56	4	3	Group 4	Experimental arm: Infusion of CP	11	1
63	4	4	Group 1	Experimental arm: Infusion of CP	13	1
5	5	1	Group 2	Experimental arm: Infusion of CP	21	1
27	5	2	Group 4	Control arm: Standard of Care	6	1
28	5	3	Group 4	Experimental arm: Infusion of CP	10	1
32	5	4	Group 4	Experimental arm: Infusion of CP	84	0
62	5	5	Group 4	Experimental arm: Infusion of CP	12	1
64	5	6	Group 3	Experimental arm: Infusion of CP	14	0
73	5	7	Group 1	Control arm: Standard of Care	28	1
83	5	8	Group 3	Experimental arm: Infusion of CP	33	1
9	6	1	Group 3	Control arm: Standard of Care	42	1
36	6	2	Group 4	Experimental arm: Infusion of CP	12	1
42	6	3	Group 3	Control arm: Standard of Care	6	1
43	6	4	Group 1	Experimental arm: Infusion of CP	19	1
45	6	5	Group 4	Control arm: Standard of Care	12	1
67	6	6	Group 4	Control arm: Standard of Care	13	1
86	6	7	Group 2	Control arm: Standard of Care	38	1
23	7	2	Group 2	Control arm: Standard of Care	84	0
52	7	3	Group 4	Experimental arm: Infusion of CP	10	1
69	7	4	Group 4	Experimental arm: Infusion of CP	12	1
92	7	7	Group 3	Experimental arm: Infusion of CP	30	1
10	8	1	Group 1	Experimental arm: Infusion of CP	7	1
24	8	2	Group 4	Experimental arm: Infusion of CP	7	1
31	8	3	Group 1	Experimental arm: Infusion of CP	84	0
71	8	4	Group 3	Experimental arm: Infusion of CP	84	0
75	8	5	Group 1	Experimental arm: Infusion of CP	6	1
80	8	6	Group 1	Experimental arm: Infusion of CP	5	1
41	9	1	Group 3	Experimental arm: Infusion of CP	84	0
54	9	2	Group 4	Control arm: Standard of Care	10	1
66	9	3	Group 2	Experimental arm: Infusion of CP	84	0
72	9	4	Group 4	Control arm: Standard of Care	10	1
79	9	5	Group 3	Experimental arm: Infusion of CP	3	1
84	9	6	Group 1	Control arm: Standard of Care	6	1
99	9	7	Group 2	Control arm: Standard of Care	28	1
101	9	8	Group 3	Experimental arm: Infusion of CP	7	1
121	9	9	Group 1	Experimental arm: Infusion of CP	11	1
127	10	1	Group 1	Experimental arm: Infusion of CP	25	1
130	10	2	Group 1	Experimental arm: Infusion of CP	9	1
134	10	3	Group 1	Control arm: Standard of Care	26	1
14	12	1	Group 3	Control arm: Standard of Care	9	1
21	12	2	Group 1	Control arm: Standard of Care	11	1
25	12	3	Group 3	Experimental arm: Infusion of CP	11	1
26	12	4	Group 3	Experimental arm: Infusion of CP	7	1
35	12	5	Group 4	Control arm: Standard of Care	17	1
47	12	6	Group 4	Control arm: Standard of Care	18	1
50	12	7	Group 3	Control arm: Standard of Care	7	1
53	12	8	Group 1	Experimental arm: Infusion of CP	3	1
91	12	9	Group 3	Control arm: Standard of Care	84	0
74	19	1	Group 3	Control arm: Standard of Care	8	1
82	19	2	Group 3	Control arm: Standard of Care	84	0
44	21	1	Group 1	Control arm: Standard of Care	1	0
46	21	2	Group 1	Control arm: Standard of Care	0	0
65	21	3	Group 1	Control arm: Standard of Care	84	0
68	21	4	Group 1	Control arm: Standard of Care	21	1
85	21	5	Group 1	Control arm: Standard of Care	3	0
93	21	6	Group 1	Experimental arm: Infusion of CP	14	1
125	21	7	Group 1	Control arm: Standard of Care	48	1
126	21	8	Group 1	Experimental arm: Infusion of CP	14	1
131	21	9	Group 1	Control arm: Standard of Care	10	1
132	21	10	Group 1	Experimental arm: Infusion of CP	10	1
133	21	11	Group 1	Control arm: Standard of Care	11	1
137	21	12	Group 1	Control arm: Standard of Care	13	1
138	21	13	Group 1	Experimental arm: Infusion of CP	13	1
120	22	2	Group 2	Control arm: Standard of Care	17	1
128	22	3	Group 2	Experimental arm: Infusion of CP	9	1
129	22	4	Group 1	Control arm: Standard of Care	30	1
135	22	5	Group 1	Experimental arm: Infusion of CP	8	1
94	23	1	Group 1	Control arm: Standard of Care	32	1
95	23	2	Group 4	Experimental arm: Infusion of CP	84	0
106	23	3	Group 3	Control arm: Standard of Care	5	1
108	23	4	Group 3	Control arm: Standard of Care	21	1
107	23	5	Group 3	Experimental arm: Infusion of CP	28	1
112	23	6	Group 3	Experimental arm: Infusion of CP	12	1
116	23	7	Group 4	Experimental arm: Infusion of CP	84	0
119	23	8	Group 3	Experimental arm: Infusion of CP	12	1
